# Supplementary material for: SINC-seq: correlation of transient gene expressions between nucleus and cytoplasm reflects single-cell physiology
Source: Genome Biol. 2018 Jun 6;19:66. doi: 10.1186/s13059-018-1446-9 (PMC5989370; doi:10.1186/s13059-018-1446-9)
Supplement: Supplementary file 3 — Table S1. Quality control of SINC-seq samples. (XLSX 21 kb) [file 13059_2018_1446_MOESM3_ESM.xlsx]

## Sheet: Sheet1
Cell source	NaB	Sample name	Number of PCR cycles	cDNA amount (ng)	qPCR, GAPDH	qPCR, HBG2	Sample name	Number of PCR cycles	cDNA amount (ng)	qPCR, GAPDH	qPCR, HBG2	QC	Fractionation
		Cytoplasmic sample (single cells)					Nuclear samples (single cells)
NIBIOHN	Untreated	C01	18	12.3	21.54	17.06	N01	18	6.7	24.63	21.97	Pass
NIBIOHN	Untreated	C02	18	9.4	21.75	19.14	N02	18	4.7	25.59	24.92	Pass
NIBIOHN	Untreated	C03	18	16	21.17	16.68	N03	18	4.5	25.08	20.87	Pass
NIBIOHN	Untreated	C04	18	6.4	24.17	21.82	N04	18	3.4	30.49	28.88	Pass
NIBIOHN	Untreated	C05	18	7.9	22.29	19.92	N05	18	7.4	25.12	23.05	Pass
NIBIOHN	Untreated	-	18	1.9	37.89	35.2	-	18	6.2	27.75	27.2	Discard
NIBIOHN	Untreated	-	18	1.7	38.05	31.09	-	18	1.7	40.24	35.69	Discard
NIBIOHN	Untreated	C06	18	15	21.63	18.48	N06	18	4.7	25.14	24.39	Pass
NIBIOHN	Untreated	C07	18	14.3	21.03	17.09	N07	18	4.1	26.33	22.27	Pass
NIBIOHN	Untreated	C08	18	10.1	21.4	17.64	N08	18	5.9	26.74	22.33	Pass
NIBIOHN	Untreated	C09	18	6.5	23.42	20.9	N09	18	2.2	26.96	26.83	Pass
NIBIOHN	Untreated	C10	18	8.4	22.08	19.82	N10	18	8.4	23.07	21.54	Pass
NIBIOHN	Untreated	C11	18	7.2	23.68	17.06	N11	18	6.3	24.96	21.56	Pass
NIBIOHN	Untreated	C12	18	8.6	22.68	19.58	N12	18	6	26.4	25.62	Pass
NIBIOHN	Untreated	C13	18	21.4	20.9	16.93	N13	18	6.3	26.38	21.72	Pass
NIBIOHN	Untreated	C14	18	10	21.89	17.1	N14	18	3.8	27.01	23.47	Pass
NIBIOHN	Untreated	C15	18	12.7	21.01	17.63	N15	18	5.8	25.91	23.3	Pass
NIBIOHN	Untreated	C16	18	14.3	21.35	18.98	N16	18	5.1	26.24	25.84	Pass
NIBIOHN	Untreated	C17	18	16.8	21.23	17.8	N17	18	6	27.9	23.69	Pass
NIBIOHN	Untreated	C18	18	16	21.61	16.88	N18	18	3	26.13	23.93	Pass
NIBIOHN	Untreated	C19	18	19.3	20.76	16.86	N19	18	15.2	26.74	23.22	Pass
NIBIOHN	Untreated	C20	18	11.2	21.62	17.36	N20	18	7.7	23.94	22.19	Pass
NIBIOHN	Untreated	C21	18	15.3	21.58	15.98	N21	18	9.5	23.64	19.51	Pass
NIBIOHN	Untreated	C22	18	12.6	21.21	17.22	N22	18	6	27.04	22.97	Pass
NIBIOHN	Untreated	C23	18	19.5	20.72	15.85	N23	18	7	25.89	21.94	Pass
NIBIOHN	Untreated	C24	18	6.6	23.6	17.34	N24	18	7.5	27.6	22.49	Pass
NIBIOHN	Untreated	C25	18	3.3	24.65	18.77	N25	18	3.3	27.88	23.04	Pass
NIBIOHN	Untreated	-	18	2.7	28.66	22.29	-	18	3	41.36	27.96	Discard
NIBIOHN	Untreated	C26	18	4.5	25.39	19.16	N26	18	4	26.41	22.92	Pass
NIBIOHN	Untreated	-	18	3	35.9	24.84	-	18	4.9	29.17	26.76	Discard
NIBIOHN	Untreated	C27	18	6.6	22.75	16.93	N27	18	6.3	25.26	21.96	Pass
NIBIOHN	Untreated	C28	18	3.3	27.25	18.17	N28	18	10.1	24.75	21.29	Pass
NIBIOHN	Untreated	C29	18	3.8	26.03	18.15	N29	18	3.5	24.38	20.07	Pass
NIBIOHN	Untreated	-	18	1.9	N.D.	21.46	-	18	5	26.5	23.08	Discard
NIBIOHN	Untreated	C30	18	3.7	25.37	17.9	N30	18	4.7	27.68	22.44	Pass
NIBIOHN	Untreated	C31	18	10.5	21.76	16.92	N31	18	8.3	25.62	22.17	Pass
NIBIOHN	Untreated	C32	18	14.1	20.67	15.78	N32	18	6.8	23.62	19.65	Pass
NIBIOHN	Untreated	C33	18	18.2	20.71	15.79	N33	18	6.7	25	21.78	Pass
NIBIOHN	Untreated	C34	18	11.2	21.56	15.92	N34	18	5.1	25.29	20.54	Pass
NIBIOHN	Untreated	C35	18	12.2	20.7	15.87	N35	18	3.7	26.24	22.92	Pass
NIBIOHN	Untreated	C36	18	12	21.83	15.69	N36	18	4.7	26.15	21.48	Pass
NIBIOHN	Untreated	C37	18	3	28.98	17.01	N37	18	2.3	32.18	22.13	Pass
NIBIOHN	Untreated	C38	18	4.1	25.33	21.04	N38	18	2.2	29.23	24.75	Pass
NIBIOHN	Untreated	C39	18	3.1	28.1	19.53	N39	18	3.7	27.87	23.39	Pass
NIBIOHN	Untreated	C40	18	3.3	25.16	19.35	N40	18	5.4	24.66	24.13	Pass
NIBIOHN	Untreated	C41	18	12.1	21.52	18.53	N41	18	6.4	24.09	22.88	Pass
NIBIOHN	Untreated	C42	18	12.1	21.86	16.81	N42	18	5.4	26.26	22.16	Pass
NIBIOHN	Untreated	C43	18	4.8	24.77	21.7	N43	18	5.4	26.48	25.27	Pass
RIKEN	Untreated	C44_D0_d0	18	6.1	23.78	18.59	N44_D0_d0	18	2	27.93	22.18	Pass
RIKEN	Untreated	C45_D0_d0	18	8.7	21.19	16.5	N45_D0_d0	18	7.2	24	22.19	Pass
RIKEN	Untreated	C46_D0_d0	18	6.8	23.05	17.1	N46_D0_d0	18	4	25.67	21.94	Pass
RIKEN	Untreated	C47_D0_d0	18	6.8	22.91	22.46	N47_D0_d0	18	7.7	24.85	25.92	Pass
RIKEN	Untreated	C48_D0_d0	18	7.4	24.45	15.68	N48_D0_d0	18	6.4	28.65	20.59	Pass
RIKEN	Untreated	C49_D1_d0	18	9.3	22.25	18.48	N49_D1_d0	18	6.9	24.18	22.53	Pass
RIKEN	Day one	-	18	3	27.2	17.63	-	18	1.9	N.D.	25.66	Discard
RIKEN	Day one	C50_D1_d1	18	3.5	26.49	17.83	N50_D1_d1	18	4.3	28.06	24.1	Pass
RIKEN	Day one	C51_D1_d1	18	10.6	20.78	15.9	N51_D1_d1	18	4.7	24.59	21.09	Pass
RIKEN	Day one	C52_D1_d1	18	9	20.9	16.45	N52_D1_d1	18	3.9	24.82	21.82	Pass
RIKEN	Day two	C53_D1_d2	18	12.7	21.76	15.28	N53_D1_d2	18	3.7	28.12	23.18	Pass
RIKEN	Day two	C54_D1_d2	18	11.9	20.32	15.39	N54_D1_d2	18	3.1	26.96	22.66	Pass
RIKEN	Day two	C55_D1_d2	18	5.5	22.02	16.74	N55_D1_d2	18	8.9	22.51	17.02	Pass	Incomplete
RIKEN	Day two	C56_D1_d2	18	8.1	21.23	16.11	N56_D1_d2	18	3.7	27.17	21.83	Pass
RIKEN	Day three	C57_D1_d3	18	10.4	21.64	16.75	N57_D1_d3	18	4.7	28.31	22.01	Pass
RIKEN	Day three	C58_D1_d3	18	5.8	22.59	16.58	N58_D1_d3	18	3.8	27.48	20.72	Pass
RIKEN	Day three	C59_D1_d3	18	9.9	21.71	15.5	N59_D1_d3	18	4.3	28.32	20.82	Pass
RIKEN	Day three	C60_D1_d3	18	3	24.09	16.86	N60_D1_d3	18	3.2	29.07	22.5	Pass
RIKEN	Day four	C61_D1_d4	18	6.1	24.07	17.72	N61_D1_d4	18	6	28.76	20.7	Pass
RIKEN	Day four	C62_D1_d4	18	7.3	23.96	17.13	N62_D1_d4	18	4.1	30.24	22.93	Pass
RIKEN	Day four	C63_D1_d4	18	11.8	23.52	14.92	N63_D1_d4	18	4.4	30.94	22.75	Pass
RIKEN	Day four	C64_D1_d4	18	8.4	24.01	15.94	N64_D1_d4	18	3.4	29.78	23.2	Pass
RIKEN	Untreated	C65_D2_d0	18	17.2	21.92	16.91	N65_D2_d0	18	4.9	25.87	22.35	Pass
RIKEN	Untreated	C66_D2_d0	18	14.4	21.88	20.23	N66_D2_d0	18	7.1	25.86	26.03	Pass
RIKEN	Untreated	C67_D2_d0	18	8.3	22.99	23.11	N67_D2_d0	18	4.9	26.18	26.87	Pass
RIKEN	Untreated	C68_D2_d0	18	14.6	22	17.8	N68_D2_d0	18	4.7	27.96	25.7	Pass
RIKEN	Day one	C69_D2_d1	18	5.5	23.07	15.66	N69_D2_d1	18	14.8	22.73	15.7	Pass	Incomplete
RIKEN	Day one	C70_D2_d1	18	12.2	21.76	16.09	N70_D2_d1	18	6.1	26.94	21.76	Pass
RIKEN	Day one	C71_D2_d1	18	11.5	21.6	15.56	N71_D2_d1	18	5.8	28.24	21.04	Pass
RIKEN	Day one	C72_D2_d1	18	13.3	21.93	15.46	N72_D2_d1	18	2.4	27.69	22.28	Pass
RIKEN	Day two	C73_D2_d2	18	20.5	20.26	14.54	N73_D2_d2	18	14.8	23.24	17.8	Pass
RIKEN	Day two	C74_D2_d2	18	16.1	21.23	15.12	N74_D2_d2	18	7.2	24.41	20.48	Pass
RIKEN	Day two	C75_D2_d2	18	17.9	21.87	14.52	N75_D2_d2	18	8.8	25.79	20.07	Pass
RIKEN	Day two	C76_D2_d2	18	8.4	23.63	15.84	N76_D2_d2	18	6.1	28.92	21.5	Pass
RIKEN	Day three	C77_D2_d3	18	9.7	21.04	15.14	N77_D2_d3	18	4.6	27.64	22.83	Pass
RIKEN	Day three	-	18	11.1	21.99	15.23	-	18	N.D.	N.D.	36.65	Discard
RIKEN	Day three	C78_D2_d3	18	6.6	24.36	15.76	N78_D2_d3	18	4.5	30.62	21.53	Pass
RIKEN	Day three	C79_D2_d3	18	7.5	22.08	15.62	N79_D2_d3	18	9.7	23.65	16.82	Pass
RIKEN	Day four	C80_D2_d4	18	13.4	21.7	15.54	N80_D2_d4	18	4.5	27.26	21.36	Pass
RIKEN	Day four	C81_D2_d4	18	6.5	22.97	18.97	N81_D2_d4	18	3.3	26.73	24.57	Pass
RIKEN	Day four	C82_D2_d4	18	6.5	23.84	15.59	N82_D2_d4	18	2.8	N.D.	22.1	Pass
RIKEN	Day four	C83_D2_d4	18	15.9	23	15	N83_D2_d4	18	4.7	28.32	21.39	Pass
RIKEN	Untreated	C84_D0_d0	18	8.3	22.47	19.76	N84_D0_d0	18	4.5	25.62	24.51	Pass
RIKEN	Untreated	C85_D0_d0	18	14.3	21.02	16.91	N85_D0_d0	18	6.3	25.08	22.38	Pass
RIKEN	Untreated	C86_D0_d0	18	9.7	22.48	15.94	N86_D0_d0	18	5.9	24.15	21.49	Pass
		Cytoplasmic samples (bulk)					Nuclear samples (bulk)
NIBIOHN	Untreated	BC200d	15	26.2	21.7	17.76	BN200d	15	19.6	24.71	21.16	Pass
NIBIOHN	Untreated	BC200e	15	24.5	21.24	17.97	BN200e	15	7.2	25.64	22.67	Pass
RIKEN	Untreated	BCn-1	15	27.7	21.33	15.8	BNn-1	15	25.5	25.44	20.83	Pass
RIKEN	Untreated	BCn-2	15	35.5	21.11	15.57	BNn-2	15	16.5	25.03	20.7	Pass
RIKEN	Treated	BCt-1	15	28.7	22.28	15.07	BNt-1	15	3.9	30.61	24.03	Pass
RIKEN	Treated	BCt-2	15	26.5	21.79	14.95	BNt-2	15	13.4	24.66	18.11	Pass
		Single cells
NIBIOHN	Untreated	S01	18	16.8	21.2	16.01
NIBIOHN	Untreated	S02	18	24.6	21.06	17.12
RIKEN	Untreated	S03	18	32	20.31	16.52
RIKEN	Untreated	S04	18	17.6	22.01	18.15
RIKEN	Untreated	S05	18	20.4	20.92	17.77
RIKEN	Untreated	S06	18	19.5	21.31	16.79
RIKEN	Untreated	S07	18	26.8	20.81	16.92
RIKEN	Untreated	S08	18	25.9	20.74	15.53
RIKEN	Untreated	S09	18	15	21.97	16.75
RIKEN	Untreated	S10	18	31.8	21.69	18.7
RIKEN	Untreated	S11	18	9.9	24.1	15.31
RIKEN	Untreated	S12	18	17	22.2	18.9
